# Supplementary material for: Radioisotope constraints of Arctic deep water export to the North Atlantic
Source: Nat Commun. 2021 Jun 16;12:3658. doi: 10.1038/s41467-021-23877-4 (PMC8209033; doi:10.1038/s41467-021-23877-4)
Supplement: Supplementary file 2 — Supplementary Data 1 [file 41467_2021_23877_MOESM2_ESM.xlsx]

## Sheet: Kipp et al. SI Table 1
Supplementary Dataset 1. Locations and radionuclide activities of Arctic Ocean surface sediments.
Core ID	Latitude (°N)	Longitude (°E)	Water Depth (m)	Depth in core (cm)	Location	detrital U/Th	detrital U/Th error	238U (dpm/g)	238U error (2σ; dpm/g)	230Th (dpm/g)	230Th error (2σ; dpm/g)	232Th (dpm/g)	232Th error (2σ; dpm/g)	231Pa (dpm/g)	231Pa error (2σ; dpm/g)	238U/232Th	238U/232Th error (2σ; dpm/g)	230Thxs (dpm/g)	230Thxs error (2σ; dpm/g)	231Paxs (dpm/g)	231Paxs error (2σ; dpm/g)	231Paxs/230Thxs	231Paxs/230Thxs error (2σ)
HLY1002 5P	76.5438	-128.627	2081	0	margin	0.7	0.1	2.1715	0.0447088	9.98103	0.119597	2.58547	0.0792864	0.963338	0.0202526	0.839885	0.0310225	8.1712	0.533639	0.880086	0.0313444	0.107706	0.00801195
CG2	70.562	-142.833	619	0	margin	0.7	0.1	2.10745	0.0482541	2.48728	0.0313509	2.45783	0.0793581	0.145959	0.00348728	0.857444	0.0339397	0.766797	0.495688	0.0668169	0.0230216	0.0871377	0.0638308
BC5	72	-154.71	1015	0	margin	0.7	0.1	1.60635	0.036745	1.68133	0.0224016	1.77644	0.0573251	0.0961437	0.00216008	0.904252	0.0357676	0.437829	0.358247	0.0389424	0.0165884	0.0889444	0.082049
BC6	72.233	-154.037	2125	0	margin	0.7	0.1	1.99863	0.0458161	2.24209	0.0285147	2.26854	0.0733009	0.128864	0.00320705	0.881024	0.0349041	0.654116	0.457489	0.0558167	0.021247	0.0853315	0.0679477
MC12	70.4	-139.31	686	2	margin	0.7	0.1	2.70558	0.0619169	3.04608	0.0380713	2.95642	0.0954528	0.170183	0.00379619	0.915155	0.0362168	0.976591	0.596264	0.0749867	0.0276342	0.0767841	0.0547587
MC21	71.52	-131.32	648	3	margin	0.7	0.1	2.5049	0.057323	3.06328	0.0390575	2.82707	0.091338	0.196569	0.0043566	0.886041	0.03508	1.08433	0.570357	0.105537	0.0265349	0.0973297	0.0567435
MC26	71.46	-132.86	740	2	margin	0.7	0.1	2.59069	0.059289	3.15271	0.0385175	2.93932	0.0948601	0.204463	0.00477936	0.881391	0.0348709	1.09519	0.592856	0.109817	0.0276302	0.100272	0.0598566
MC42	71.4	-148.87	1616	3.5	margin	0.7	0.1	2.06631	0.047341	2.41374	0.0304452	2.26218	0.0730326	0.171027	0.00377972	0.913413	0.0361598	0.830207	0.456333	0.0981846	0.0212829	0.118265	0.069878
MC46	71.69	-151.35	1437	4	margin	0.7	0.1	2.09594	0.0480103	2.18449	0.0280799	2.12258	0.0685706	0.137585	0.00301978	0.987449	0.0391051	0.698687	0.428143	0.0692376	0.0198828	0.0990967	0.067062
PS72/291-1	71.2692	-137.18	1548	0	margin	0.7	0.1	2.37177	0.0487984	4.18572	0.0526561	2.70527	0.0829963	0.367499	0.00755325	0.876722	0.032386	2.29203	0.546706	0.280389	0.0261463	0.122332	0.0313298
PS72/340-3	77.5864	-171.542	2344	0	margin	0.7	0.1	1.82326	0.0375078	16.8116	0.199754	2.2747	0.0698803	1.04198	0.0214585	0.80154	0.0296349	15.2193	0.499264	0.968737	0.0300579	0.063652	0.00287414
PS72/341-3	77.6046	-176.111	1372	0	margin	0.7	0.1	1.72226	0.0353991	5.78284	0.0691105	2.23417	0.0685248	0.485937	0.0100106	0.770871	0.0284616	4.21892	0.454685	0.413997	0.0229687	0.0981287	0.0118947
PS72/343-3	77.3055	179.046	1226	0	margin	0.7	0.1	1.73098	0.0356333	4.63843	0.0562861	2.31917	0.0711749	0.395587	0.00815312	0.746379	0.027582	3.01501	0.469885	0.320909	0.0229557	0.106437	0.018252
PS72/344-1	77.5997	174.54	1265	0	margin	0.7	0.1	1.78728	0.036866	4.59238	0.0564126	2.21454	0.0679853	0.354319	0.00734708	0.807065	0.0298497	3.0422	0.449016	0.283011	0.0217684	0.0930284	0.0154832
L050	70.408	-139.081	711	0	margin	0.7	0.1	2.58201	0.0228089	2.48005	0.050109	2.23449	0.0186823	0.189489	0.00398513	1.15553	0.0140547	0.915902	0.449889	0.117538	0.0209487	0.12833	0.0670568
TC	75.319	-173.895	630	0	margin	0.7	0.1	1.78362	0.0141315	2.46344	0.0615435	1.63539	0.0200609	0.238749	0.00507076	1.09064	0.0159265	1.31867	0.333114	0.18609	0.0158903	0.14112	0.0376305
E04	76.952	174.12	850	0	margin	0.7	0.1	1.62829	0.011472	3.17246	0.0429579	1.98085	0.0202728	0.266053	0.00553409	0.822018	0.0102135	1.78587	0.398745	0.202269	0.0190567	0.113261	0.0274479
C01	74.994	-162.046	1965	0	margin	0.7	0.1	1.83761	0.0377459	8.44527	0.101569	2.17603	0.0667023	0.554269	0.011665	0.844478	0.0311605	6.92205	0.449333	0.484201	0.0232694	0.0699505	0.00564966
HLY1002 2P	70.9591	-144.052	1157	0	margin	0.7	0.1	2.80931	0.0577065	3.07143	0.0397715	2.40847	0.0738663	0.243904	0.00515538	1.16643	0.043056	1.3855	0.486092	0.166351	0.0228738	0.120065	0.0452436
HLY1002 1P	71.3175	-144	2538	0	margin	0.7	0.1	2.41088	0.0495367	2.04888	0.0266501	2.43376	0.0746201	0.122115	0.00259801	0.9906	0.0365618	0.345253	0.490271	0.0437482	0.0226685	0.126713	0.191542
GN01 stn 48*	80.499	-148.597	3805	0	basin	0.7	0.1	2.30824	0.0449387	3.67777	0.0355186	3.01168	0.095104	0.244296	0.00208068	0.766428	0.0284326	1.56959	0.0375251	0.147319	0.00144624	0.0938872	0.00197024
PS70/342-10	84.5049	-138.25	2257	0	basin	0.7	0.1	1.4279	0.029376	12.8363	0.152051	1.9938	0.0611882	1.08507	0.0223626	0.716169	0.0264603	11.4406	0.428909	1.02087	0.0289902	0.0892319	0.00419668
PS72/289-1	75.1098	-136.585	3533	0	basin	0.7	0.1	2.29729	0.0472867	8.06375	0.0992048	2.81682	0.0865379	0.528392	0.0108816	0.815561	0.0301594	6.09198	0.575231	0.437691	0.0282445	0.0718471	0.00821705
HLY1002 3P	81.5797	-134.478	3070	0	basin	0.7	0.1	1.51356	0.031091	2.47991	0.0308504	2.02743	0.0621453	0.110208	0.00235139	0.746542	0.0275464	1.0607	0.408979	0.0449245	0.0189062	0.0423536	0.0241741
HLY1002 4P	75.5841	-140.093	3700	0	basin	0.7	0.1	2.26792	0.046608	2.51348	0.0310396	2.44671	0.0749945	0.151262	0.00320054	0.926924	0.0342063	0.800784	0.493128	0.0724782	0.022864	0.0905091	0.0626238
PS72/430-3	81.0465	164.745	2875	0	basin	0.7	0.1	1.69989	0.0349566	16.4758	0.195755	2.38411	0.0731553	0.791481	0.0162814	0.713007	0.0263371	14.807	0.517979	0.714712	0.0274176	0.0482687	0.00250596
PS72/438-3	80.9828	147.996	2472	0	basin	0.7	0.1	1.74047	0.035815	9.00367	0.113563	2.59521	0.0797975	0.495711	0.0102165	0.670649	0.0248129	7.18702	0.534248	0.412145	0.0260967	0.0573457	0.00559967
PS87/099-3	81.4247	142.242	741	0	basin	0.7	0.1	1.61623	0.0332481	2.46079	0.0307123	2.3439	0.0719144	0.194567	0.00404028	0.689549	0.0254717	0.820057	0.472474	0.119093	0.022061	0.145226	0.0878899
PS87/100-1	81.357	142.591	951	0	basin	0.7	0.1	1.67143	0.0343707	2.89446	0.0381963	2.41951	0.0742154	0.232363	0.00480875	0.690816	0.0255111	1.20081	0.488179	0.154455	0.022898	0.128626	0.0556602
PS93/024-4	80.9103	-6.3905	1307.3	0	margin	0.6	0.1	1.22268	0.0251372	4.04702	0.0486083	1.91114	0.0585898	0.307968	0.00641258	0.639768	0.0236154	2.90033	0.386906	0.255221	0.0187851	0.087997	0.0134071
PS115/1_18-1	82.11	-11.2386	659	0	margin	0.6	0.1	1.14907	0.0236174	3.46021	0.0420211	1.96862	0.0603527	0.247686	0.00512745	0.583695	0.021544	2.27904	0.397612	0.193352	0.0188967	0.0848392	0.0169656
PS115/1_22-2	82.2757	-9.46601	2899	0	margin	0.6	0.1	1.40243	0.0288345	9.50774	0.112992	2.12442	0.0651335	0.702677	0.0145148	0.660145	0.0243694	8.23308	0.441386	0.644043	0.0244112	0.0782262	0.00513607
PS115/1_26-1	82.5	-11.486	2790	0	margin	0.6	0.1	1.44755	0.0297586	10.1171	0.12078	2.23403	0.06847	0.683293	0.0141438	0.647954	0.0239126	8.77664	0.464663	0.621634	0.0250209	0.0708282	0.00471051
PS2464-2	77.48	125.903	1760	0	margin	0.6	0.1	1.68833	0.0347143	3.2757	0.0416111	2.22564	0.0682977	0.283578	0.00590559	0.758581	0.0280208	1.94032	0.448942	0.22215	0.0213937	0.114491	0.0286935
PS2466-3	77.135	126.353	552	0	margin	0.6	0.1	1.43806	0.0296004	1.39876	0.0186461	1.84773	0.0566629	0.110749	0.00230957	0.778288	0.0287451	0.290129	0.371574	0.0597516	0.0172264	0.205948	0.270363
PS2469-3	78.06	125	2332	0	margin	0.6	0.1	1.85503	0.03813	4.17755	0.0508334	2.1875	0.0670624	0.341249	0.00705659	0.848016	0.0313004	2.86505	0.442277	0.280874	0.0214065	0.0980347	0.0168775
PS2483-2	78.7617	112.703	1216	0	margin	0.6	0.1	1.38591	0.0284814	2.0755	0.0267571	2.17889	0.0667989	0.159977	0.00331037	0.636064	0.0234758	0.768164	0.438435	0.0998397	0.0204008	0.129972	0.078793
PS2832-12	81.11	16.2433	2048	0	margin	0.6	0.1	1.26143	0.0259727	3.31334	0.0408917	1.67387	0.0513377	0.273786	0.00567274	0.753598	0.0278382	2.30902	0.338666	0.227587	0.0164723	0.0985645	0.016121
PS2833-5**	80.973	11.818	1969	0	margin	0.6	0.1	1.57382	0.0194692	5.7488	0.0310277	2.25906	0.0103937	0.443291	0.00250352	0.696672	0.00919505	4.39336	0.452919	0.380941	0.0209356	0.0867083	0.001
PS2837-6	81.233	2.381	1023	0	margin	0.6	0.1	1.56076	0.0320679	2.67563	0.0327837	2.06286	0.0632391	0.233866	0.00486211	0.756602	0.027922	1.43792	0.415608	0.176931	0.0196688	0.123047	0.0381047
PS70/266-7	83.1103	61.7319	2995	0	margin	0.6	0.1	1.72946	0.0356326	5.38023	0.0651136	2.26897	0.069667	0.407922	0.00839197	0.762222	0.0281842	4.01885	0.460343	0.345299	0.0225802	0.0859198	0.0113326
PS70/274-3	82.5257	67.1197	1187	0	margin	0.6	0.1	1.85095	0.03813	3.60812	0.0447861	2.40408	0.0737685	0.339489	0.0070189	0.769918	0.0284549	2.16567	0.484922	0.273136	0.0232937	0.126121	0.030219
PS70/276-7	82.103	69.0667	687	0	margin	0.6	0.1	1.61575	0.0332656	2.53842	0.0311241	2.1947	0.0673589	0.255047	0.00547407	0.736204	0.0272083	1.22161	0.441894	0.194474	0.0210026	0.159195	0.0600976
PS70/277-2	82.4096	83.8702	1564	0	margin	0.6	0.1	1.79836	0.0370211	1.85648	0.0257471	1.86501	0.0573106	0.205936	0.00425995	0.964263	0.0356658	0.737473	0.375467	0.154462	0.0177496	0.209447	0.109318
PS70/285-7	82.1245	86.4509	677	0	margin	0.6	0.1	1.56709	0.0322392	1.65369	0.0236641	2.15129	0.0661487	0.14647	0.00301791	0.72844	0.0269493	0.362914	0.432733	0.0870948	0.0201037	0.239987	0.291469
PS115/1_50-2	80.8662	-3.44015	3398	0	margin	0.6	0.1	1.49226	0.030678	6.17915	0.0741505	2.25547	0.0691361	0.483272	0.00996567	0.66162	0.0244192	4.82587	0.459026	0.421021	0.0230983	0.0872425	0.00957972
PS2870-1	81.072	-4.038	3292	0	margin	0.6	0.1	1.49251	0.0306683	5.57747	0.0668256	2.37982	0.0729685	0.406514	0.00839523	0.627153	0.0231482	4.14958	0.482621	0.340832	0.023535	0.0821363	0.0111097
PS70/294-2	83.1108	86.2992	3148	0	margin	0.6	0.1	1.67559	0.0344708	8.2679	0.0997219	2.2884	0.0702346	0.579147	0.0119262	0.732211	0.0270542	6.89487	0.470309	0.515987	0.0242741	0.0748364	0.00620102
PS115/1_47-2	84.2415	-29.5646	879	0	margin	0.6	0.1	1.35577	0.0278837	9.2092	0.109225	2.52585	0.0774266	0.707855	0.0146261	0.536757	0.0198138	7.69369	0.518926	0.638141	0.0275406	0.0829434	0.00664161
PS1878	73.25	-9.01667	3048	0	n/a (Greenland Sea)	0.6	0.1	1.50916	0.0310375	6.99195	0.0836088	2.24299	0.0687667	0.490779	0.0104101	0.672835	0.0248395	5.64616	0.458184	0.428873	0.0231904	0.0759584	0.00740708
*this sample was analyzed three times, reported values represent the average and the errors are one standard deviation
**this sample was analyzed twice, reported values represent the average and the errors are one standard deviation
